# Supplementary material for: Facile One-Pot Green Synthesis of Magneto-Luminescent Bimetallic Nanocomposites with Potential as Dual Imaging Agent
Source: Nanomaterials (Basel). 2023 Mar 13;13(6):1027. doi: 10.3390/nano13061027 (PMC10054767; doi:10.3390/nano13061027)
Supplement: Supplementary file 1 [file nanomaterials-13-01027-s001.zip]

Archive with 1 entries (1 files):
- nanomaterials-2259043-supplementary.pdf
